# Supplementary material for: Depression and HIV: a scoping review in search of neuroimmune biomarkers
Source: Brain Commun. 2023 Aug 25;5(5):fcad231. doi: 10.1093/braincomms/fcad231 (PMC10489482; doi:10.1093/braincomms/fcad231)
Supplement: fcad231_Supplementary_Data [file fcad231_supplementary_data.zip]

Archive with 5 entries (5 files):
- Supplementary File 3 - Deduplicated.csv
- Supplementary File 4 - Full Text Screening.csv
- Supplementary File 5 - Included Studies.csv
- Supplementary_Materials.pdf
- Supplementary File 2 - Initial Search.csv
