# Supplementary material for: Depression and HIV: a scoping review in search of neuroimmune biomarkers
Source: Brain Commun. 2023 Aug 25;5(5):fcad231. doi: 10.1093/braincomms/fcad231 (PMC10489482; doi:10.1093/braincomms/fcad231)
Supplement: fcad231_Supplementary_Data [file fcad231_supplementary_data.zip › Supplementary File 3 - Deduplicated.csv]

Author	Year	Title	Journal	Volume	Issue	Pages	Date	Month	DOI
S. A. Abdul-Aziz; M. L. Chong; M. McStea; P. L. Wong; S. Ponnampalavanar; I. Azwa; A. Kamarulzaman; S. B. Kamaruzzaman; R. Rajasuriar	2022	Significant Psychosocial Influence in Frail People Living with HIV Independent of Frailty Instrument Used	J Frailty Aging	11	2	190-198			10.14283/jfa.2021.48
H. K. Al-Hakeim; S. Z. Al-Fadhel; A. H. Al-Dujaili; A. Carvalho; S. Sriswasdi; M. Maes	2019	Development of a Novel Neuro-immune and Opioid-Associated Fingerprint with a Cross-Validated Ability to Identify and Authenticate Unknown Patients with Major Depression: Far Beyond Differentiation, Discrimination, and Classification	Molecular Neurobiology	56	11	7822-7835		Nov	10.1007/s12035-019-01647-0
T. K. Alshammari; H. Alghamdi; L. F. Alkhader; Q. Alqahtani; N. M. Alrasheed; H. Yacoub; N. Alnaem; M. AlNakiyah; M. A. Alshammari	2020	Analysis of the molecular and behavioral effects of acute social isolation on rats	Behavioural Brain Research	377		8		Jan	10.1016/j.bbr.2019.112191
K. R. Amico; J. Crawford; I. Ubong; J. C. Lindsey; A. H. Gaur; K. Horvath; R. Goolsby; M. Mueller Johnson; R. Dallas; B. Heckman; T. Filipowicz; M. Polier; B. M. Rupp; M. Hudgens	2021	Correlates of High HIV Viral Load and Antiretroviral Therapy Adherence Among Viremic Youth in the United States Enrolled in an Adherence Improvement Intervention	AIDS Patient Care STDS	35	5	145-157		May	10.1089/apc.2021.0005
A. M. Anderson; F. Bhondoekhan; D. Curanovic; M. A. Connelly; J. D. Otvos; W. S. Post; E. D. Michos; V. Stosor; A. Levine; E. Seaberg; A. M. Weinstein; J. T. Becker	2022	Higher Soluble CD163 in Blood Is Associated With Significant Depression Symptoms in Men With HIV	J Acquir Immune Defic Syndr	91	3	325-333		Nov-01	10.1097/qai.0000000000003063
B. Au; K. J. Smith; G. Gariepy; N. Schmitz	2014	C-reactive protein, depressive symptoms, and risk of diabetes: Results from the English Longitudinal Study of Ageing (ELSA)	Journal of Psychosomatic Research	77	3	180-186		Sep	10.1016/j.jpsychores.2014.07.012
V. Avdoshina; I. Mocchetti; C. Liu; M. A. Young; K. Anastos; M. Cohen; H. Crystal; C. L. Pearce; E. T. Golub; R. E. Tractenberg	2013	Single-nucleotide polymorphisms in TrkB and risk for depression: findings from the women's interagency HIV study	J Acquir Immune Defic Syndr	64	2	138-41		Oct-01	10.1097/QAI.0b013e3182a468e9
V. Avdoshina; F. Yumoto; I. Mocchetti; S. L. Letendre; R. E. Tractenberg	2021	Race-Dependent Association of Single-Nucleotide Polymorphisms in TrkB Receptor in People Living with HIV and Depression	Neurotox Res	39	6	1721-1731	20211006	Dec	10.1007/s12640-021-00406-1
G. Bandyopadhyay; S. Bandyopadhyay; P. E. Bankey; C. L. Miller-Graziano	2014	Elevated postinjury thrombospondin 1-CD47 triggering aids differentiation of patients' defective inflammatory CD1a+dendritic cells	J Leukoc Biol	96	5	797-807	20140707	Nov	10.1189/jlb.4MA0214-077R
D. H. Barker; N. R. Nugent; J. R. Delgado; V. S. Knopik; L. K. Brown; M. A. Lally; J. E. McGeary	2017	A genetic marker of risk in HIV-infected individuals with a history of hazardous drinking	AIDS Care	29	9	1186-1191	20170221	Sep	10.1080/09540121.2017.1291898
O. Bauer; V. M. Milenkovic; S. Hilbert; N. Sarubin; J. Weigl; L. M. Bahr; T. C. Wetter; B. Heckel; C. H. Wetzel; R. Rupprecht; C. Nothdurfter	2020	Association of Chemokine (C-C Motif) Receptor 5 and Ligand 5 with Recovery from Major Depressive Disorder and Related Neurocognitive Impairment	Neuroimmunomodulation	27	3	152-162	20210127		10.1159/000513093
A. Bayat; P. D. Burbelo; S. K. Browne; M. Quinlivan; B. Martinez; S. M. Holland; A. Buvanendran; J. S. Kroin; A. J. Mannes; J. Breuer; J. I. Cohen; M. J. Iadarola	2015	Anti-cytokine autoantibodies in postherpetic neuralgia	J Transl Med	13		333	20151020	Oct-20	10.1186/s12967-015-0695-6
M. Bekhbat; C. C. Mehta; S. D. Kelly; A. Vester; I. Ofotokun; J. Felger; G. Wingood; K. Anastos; D. R. Gustafson; S. Kassaye; J. Milam; B. Aouizerat; K. Weber; E. T. Golub; M. F. Moore; R. Diclemente; M. Fischl; M. C. Kempf; P. Maki; G. N. Neigh	2018	HIV and symptoms of depression are independently associated with impaired glucocorticoid signaling	Psychoneuroendocrinology	96		118-125	20180618	Oct	10.1016/j.psyneuen.2018.06.013
C. Benatti; J. M. C. Blom; G. Rigillo; S. Alboni; F. Zizzi; R. Torta; N. Brunello; F. Tascedda	2016	Disease-Induced Neuroinflammation and Depression	Cns & Neurological Disorders-Drug Targets	15	4	414-433			10.2174/1871527315666160321104749
J. J. Bendezu; C. D. Calhoun; M. Vinograd; M. W. Patterson; K. D. Rudolph; M. Giletta; P. Hastings; M. K. Nock; G. M. Slavich; M. J. Prinstein	2022	Exploring joint HPA-inflammatory stress response profiles in adolescent girls: Implications for developmental models of neuroendocrine dysregulation	Developmental Psychobiology	64	3	18		Mar	10.1002/dev.22247
R. S. Bergmans; K. M. Kelly; B. Mezuk	2019	Inflammation as a unique marker of suicide ideation distinct from depression syndrome among US adults	Journal of Affective Disorders	245		1052-1060		Feb	10.1016/j.jad.2018.11.046
A. R. Bharti; J. A. McCutchan; A. Umlauf; O. K. Okwuegbuna; S. Letendre; M. Cherner; T. Burdo; J. Jumare; K. Williams; W. Blattner; W. Royal	2021	Asymptomatic Malaria Co-infection of HIV-Infected Adults in Nigeria: Prevalence of and Impact on Cognition, Mood, and Biomarkers of Systemic Inflammation	J Acquir Immune Defic Syndr	86	1	91-97		Jan-01	10.1097/qai.0000000000002516
P. M. Biava; G. Norbiato	2015	Getting an Insight into the Complexity of Major Chronic Inflammatory and Degenerative Diseases: A Potential New Systemic Approach to Their Treatment	Current Pharmaceutical Biotechnology	16	9	793-803			10.2174/138920101609150715141308
B. Bortolato; A. F. Carvalho; J. K. Soczynska; G. I. Perini; R. S. McIntyre	2015	The Involvement of TNF-alpha in Cognitive Dysfunction Associated with Major Depressive Disorder: An Opportunity for Domain Specific Treatments	Current Neuropharmacology	13	5	558-576			10.2174/1570159x13666150630171433
A. R. Brunoni; F. Padberg; E. L. M. Vieira; A. L. Teixeira; A. F. Carvalho; P. A. Lotufo; W. F. Gattaz; I. M. Bensenor	2018	Plasma biomarkers in a placebo-controlled trial comparing tDCS and escitalopram efficacy in major depression	Progress in Neuro-Psychopharmacology & Biological Psychiatry	86		211-217		Aug	10.1016/j.pnpbp.2018.06.003
G. Cárdenas; S. Aristizábal; C. Salinas; R. Delgado-Hernández; V. Angeles-Morales; J. Soto-Hernández; L. R. Castañón-Olivares; F. Hernández	2020	Coccidioidal meningitis in non-AIDS patients. A case series at a Mexican neurological referral center	Clin Neurol Neurosurg	196		106011	20200615	Sep	10.1016/j.clineuro.2020.106011
A. W. Carrico; L. H. Rubin; R. H. Paul	2022	The Interaction of HIV With Mental Health in the Modern Antiretroviral Therapy Era	Psychosom Med	84	8	859-862		Oct-01	10.1097/psy.0000000000001134
E. Cassol; V. Misra; S. Morgello; G. D. Kirk; S. H. Mehta; D. Gabuzda	2015	Altered Monoamine and Acylcarnitine Metabolites in HIV-Positive and HIV-Negative Subjects With Depression	J Acquir Immune Defic Syndr	69	1	18-28		May-01	10.1097/qai.0000000000000551
A. Cattaneo; F. Macchi; G. Plazzotta; B. Veronica; L. Bocchio-Chiavetto; M. A. Riva; C. M. Pariante	2015	Inflammation and neuronal plasticity: a link between childhood trauma and depression pathogenesis	Frontiers in Cellular Neuroscience	9		12		Mar	10.3389/fncel.2015.00040
A. Chahine; T. Koru-Sengul; D. J. Feaster; S. E. Dilworth; M. H. Antoni; N. Klatt; M. E. Roach; S. Pallikkuth; M. Sharkey; J. Salinas; M. Stevenson; S. Pahwa; D. Fuchs; A. W. Carrico	2021	Blue Monday: Co-occurring Stimulant Use and HIV Persistence Predict Dysregulated Catecholamine Synthesis	J Acquir Immune Defic Syndr	86	3	353-360		Mar-01	10.1097/qai.0000000000002560
J. N. Che; O. P. Nmorsi; B. P. Nkot; C. Isaac; B. C. Okonkwo	2015	Chemokines responses to Plasmodium falciparum malaria and co-infections among rural Cameroonians	Parasitol Int	64	2	139-44	20141116	Apr	10.1016/j.parint.2014.11.003
S. Z. Chen; H. T. Jiang; Y. Liu; Z. H. Hou; Y. Y. Yue; Y. Q. Zhang; F. Y. Zhao; Z. Xu; Y. H. Li; X. D. Mou; L. Li; T. Y. Wang; J. J. Zhao; C. Y. Han; Y. X. Sui; M. Wang; Z. Yang; Y. Lu; Y. F. Zhu; J. H. Li; X. H. Shen; F. Sun; Q. S. Chen; H. X. Chen; Y. G. Yuan	2017	Combined serum levels of multiple proteins in tPA-BDNF pathway may aid the diagnosis of five mental disorders	Scientific Reports	7		9		Jul	10.1038/s41598-017-06832-6
S. Z. Chen; Y. Q. Zhang; Y. G. Yuan	2021	The Combination of Serum BDNF, Cortisol and IFN-Gamma Can Assist the Diagnosis of Major Depressive Disorder	Neuropsychiatric Disease and Treatment	17		2819-2829			10.2147/ndt.S322078
Y. P. Chen; L. Li; J. Y. Zhang; H. L. Cui; J. C. Wang; C. Q. Wang; M. X. Shi; H. G. Fan	2021	Dexmedetomidine Alleviates Lipopolysaccharide-Induced Hippocampal Neuronal Apoptosis via Inhibiting the p38 MAPK/c-Myc/CLIC4 Signaling Pathway in Rats	Molecular Neurobiology	58	11	5533-5547		Nov	10.1007/s12035-021-02512-9
A. F. Chintoh; L. T. Young	2016	Understanding the Neurobiology of Bipolar Depression	Bipolar Depression: Molecular Neurobiology, Clinical Diagnosis, and Pharmacotherapy, 2nd Edition			93-114			10.1007/978-3-319-31689-5_6
M. R. Choi; H. D. Kim; S. Cho; S. H. Jeon; D. H. Kim; J. Wee; Y. D. Yang	2021	Anoctamin1 Induces Hyperproliferation of HaCaT Keratinocytes and Triggers Imiquimod-Induced Psoriasis-Like Skin Injury in Mice	International Journal of Molecular Sciences	22	13	18		Jul	10.3390/ijms22137145
K. A. Christopoulos; T. B. Neilands; S. Dilworth; N. Lisha; J. Sauceda; M. J. Mugavero; H. M. Crane; R. J. Fredericksen; W. C. Mathews; R. D. Moore; K. H. Mayer; S. Napravnik; M. O. Johnson	2020	Internalized HIV stigma predicts subsequent viremia in US HIV patients through depressive symptoms and antiretroviral therapy adherence	Aids	34	11	1665-1671		Sep-01	10.1097/qad.0000000000002595
M. Cohen; I. Levkovich; R. Katz; G. Fried; S. Pollack	2020	Low physical activity, fatigue and depression in breast cancer survivors: Moderation by levels of IL-6 and IL-8	Int J Psychophysiol	158		96-102	20201017	Dec	10.1016/j.ijpsycho.2020.09.011
J. Daniels; A. Aldous; M. Pyra; Y. Xia; M. Juzumaite; M. Jais; S. Simmens; K. Murphy; T. N. Taylor; S. Kassaye; L. Benning; M. H. Cohen; K. M. Weber; M. Ghosh	2022	Lifetime sexual violence exposure in women compromises systemic innate immune mediators associated with HIV pathogenesis: A cross-sectional analysis	Womens Health	18		11		May	10.1177/17455057221099486
H. M. Derry; C. D. Johnston; C. O. Burchett; M. Brennan-Ing; S. Karpiak; Y. S. Zhu; E. L. Siegler; M. J. Glesby	2022	Links Between Inflammation, Mood, and Physical Function Among Older Adults With HIV	Journals of Gerontology Series B-Psychological Sciences and Social Sciences	77	1	50-60		Jan	10.1093/geronb/gbab027
H. M. Derry-Vick; C. D. Johnston; M. Brennan-Ing; C. O. Burchett; N. Glesby; Y. S. Zhu; E. L. Siegler; M. J. Glesby	2022	Pain Is Associated With Depressive Symptoms, Inflammation, and Poorer Physical Function in Older Adults With HIV	Psychosomatic Medicine	84	8	957-965		Oct	10.1097/psy.0000000000001119
V. Di Cristo; F. Adorni; R. Maserati; M. Annovazzi Lodi; G. Bruno; P. Maggi; A. Volpe; P. Vitiello; C. Abeli; S. Bonora; M. Ferrara; M. V. Cossu; M. L. Oreni; E. Colella; S. Rusconi	2020	96-week results of a dual therapy with darunavir/ritonavir plus rilpivirine once a day vs triple therapy in patients with suppressed viraemia: virological success and non-HIV related morbidity evaluation	HIV Res Clin Pract	21	1	34-43	20200304	Feb	10.1080/25787489.2020.1734752
V. Douet; N. Tanizaki; A. Franke; X. N. Li; L. D. Chang	2016	Polymorphism of Kynurenine Pathway-Related Genes, Kynurenic Acid, and Psychopathological Symptoms in HIV	Journal of Neuroimmune Pharmacology	11	3	549-561		Sep	10.1007/s11481-016-9668-7
T. A. Doyle; M. de Groot; T. Harris; F. Schwartz; E. S. Strotmeyer; K. C. Johnson; A. Kanaya	2013	Diabetes, depressive symptoms, and inflammation in older adults: Results from the Health, Aging, and Body Composition Study	Journal of Psychosomatic Research	75	5	419-424		Nov	10.1016/j.jpsychores.2013.08.006
N. Drivsholm; A. D. Knudsen; M. Faurholt-Jepsen; Ø. Midttun; M. Trøseid; D. M. Kirkegaard-Klitbo; P. M. Ueland; S. D. Nielsen; M. Gelpi	2021	Alterations in the Kynurenine Pathway of Tryptophan Metabolism Are Associated With Depression in People Living With HIV	J Acquir Immune Defic Syndr	87	2	e177-e181		Jun-01	10.1097/qai.0000000000002664
E. A. C. Duarte; M. L. Benevides; A. L. P. Martins; E. P. Duarte; A. B. S. Weller; L. O. C. de Azevedo; M. E. R. de Oliveira Thaís; J. C. Nunes	2021	Female sex is strongly associated with cognitive impairment in HIV infection	Neurol Sci	42	5	1853-1860	20200914	May	10.1007/s10072-020-04705-x
L. N. Eidson; G. T. Kannarkat; C. J. Barnum; J. J. Chang; J. Chung; C. Caspell-Garcia; P. Taylor; B. Mollenhauer; M. G. Schlossmacher; L. Ereshefsky; M. Yen; C. Kopil; M. Frasier; K. Marek; V. S. Hertzberg; M. G. Tansey	2017	Candidate inflammatory biomarkers display unique relationships with alpha-synuclein and correlate with measures of disease severity in subjects with Parkinson's disease	Journal of Neuroinflammation	14		16		Aug	10.1186/s12974-017-0935-1
K. Falasca; M. Reale; C. Ucciferri; M. Di Nicola; G. Di Martino; C. D'Angelo; S. Coladonato; J. Vecchiet	2017	Cytokines, Hepatic Fibrosis, and Antiretroviral Therapy Role in Neurocognitive Disorders HIV Related	Aids Research and Human Retroviruses	33	3	246-253		Mar	10.1089/aid.2016.0138
D. Ghanooni; A. W. Carrico; R. Williams; T. R. Glynn; J. T. Moskowitz; S. Pahwa; S. Pallikkuth; M. E. Roach; S. Dilworth; B. E. Aouizerat; A. Flentje	2022	Sexual Minority Stress and Cellular Aging in Methamphetamine-Using Sexual Minority Men With Treated HIV	Psychosomatic Medicine	84	8	949-956		Oct	10.1097/psy.0000000000001123
M. Ghosh; J. Daniels; M. Pyra; M. Juzumaite; M. Jais; K. Murphy; T. N. Taylor; S. Kassaye; L. Benning; M. Cohen; K. Weber	2018	Impact of chronic sexual abuse and depression on inflammation and wound healing in the female reproductive tract of HIV-uninfected and HIV-infected women	PLoS One	13	6	e0198412	20180612		10.1371/journal.pone.0198412
J. A. Gold; M. Grill; J. Peterson; C. Pilcher; E. Lee; F. M. Hecht; D. Fuchs; C. T. Yiannoutsos; R. W. Price; K. Robertson; S. Spudich	2014	Longitudinal characterization of depression and mood states beginning in primary HIV infection	AIDS Behav	18	6	1124-32		Jun	10.1007/s10461-013-0688-5
J. M. Greeson; D. R. Gettes; S. Spitsin; B. Dubé; T. D. Benton; K. G. Lynch; S. D. Douglas; D. L. Evans	2016	The Selective Serotonin Reuptake Inhibitor Citalopram Decreases Human Immunodeficiency Virus Receptor and Coreceptor Expression in Immune Cells	Biol Psychiatry	80	1	33-9	20151110	Jul-01	10.1016/j.biopsych.2015.11.003
E. R. Hammond; S. Lai; C. M. Wright; G. J. Treisman	2016	Cocaine Use May be Associated with Increased Depression in Persons Infected with HIV	AIDS Behav	20	2	345-52		Feb	10.1007/s10461-015-1187-7
F. M. Hecht; J. T. Moskowitz; P. Moran; E. S. Epel; P. Bacchetti; M. Acree; M. E. Kemeny; W. B. Mendes; L. G. Duncan; H. Weng; J. A. Levy; S. G. Deeks; S. Folkman	2018	A randomized, controlled trial of mindfulness-based stress reduction in HIV infection	Brain Behav Immun	73		331-339	20180526	Oct	10.1016/j.bbi.2018.05.017
J. Hellmuth; D. Colby; V. Valcour; D. Suttichom; S. Spudich; J. Ananworanich; P. Prueksakaew; N. Sailasuta; I. Allen; L. L. Jagodzinski; B. Slike; D. Ochi; R. Paul	2017	Depression and Anxiety are Common in Acute HIV Infection and Associate with Plasma Immune Activation	AIDS Behav	21	11	3238-3246		Nov	10.1007/s10461-017-1788-4
S. Hjerrild; S. G. Renvillard; P. Leutscher; L. H. Sørensen; L. Østergaard; S. F. Eskildsen; P. Videbech	2016	Reduced cerebral cortical thickness in Non-cirrhotic patients with hepatitis C	Metab Brain Dis	31	2	311-9	20151103	Apr	10.1007/s11011-015-9752-3
S. R. Horn; P. A. Fisher; J. H. Pfeifer; N. B. Allen; E. T. Berkman	2020	Levers and Barriers to Success in the Use of Translational Neuroscience for the Prevention and Treatment of Mental Health and Promotion of Well-Being Across the Lifespan	Journal of Abnormal Psychology	129	1	38-48		Jan	10.1037/abn0000465
Y. Hu; Y. L. Zhu; X. Wen; F. S. Zeng; Y. Feng; Z. Y. Xu; F. Y. Xu; J. X. Wang	2022	Repetitive transcranial magnetic stimulation regulates neuroinflammation, relieves hyperalgesia and reverses despair-like behaviour in chronic constriction injury rats	European Journal of Neuroscience	56	6	4930-4947		Sep	10.1111/ejn.15779
M. Iantorno; M. Schär; S. Soleimanifard; T. T. Brown; R. Moore; P. Barditch-Crovo; M. Stuber; S. Lai; G. Gerstenblith; R. G. Weiss; A. G. Hays	2017	Coronary artery endothelial dysfunction is present in HIV-positive individuals without significant coronary artery disease	Aids	31	9	1281-1289		Jun-01	10.1097/qad.0000000000001469
R. Imai; H. Hori; M. Itoh; M. M. Lin; M. Niwa; K. Ino; S. Ogawa; A. Sekiguchi; H. Kunugi; T. Akechi; T. Kamo; Y. Kim	2019	Relationships of blood proinflammatory markers with psychological resilience and quality of life in civilian women with posttraumatic stress disorder	Scientific Reports	9		10		Nov	10.1038/s41598-019-54508-0
M. R. Irwin; G. Archer; R. Olmstead; T. T. Brown; L. A. Teplin; S. R. Patel; A. G. Abraham; E. C. Breen	2018	Increased risk of depression in non-depressed HIV infected men with sleep disturbance: Prospective findings from the Multicenter AIDS Cohort Study	EBioMedicine	36		454-460	20180921	Oct	10.1016/j.ebiom.2018.09.028
C. D. Johnston; E. L. Siegler; M. C. Rice; H. M. Derry-Vick; K. C. Hootman; Y. S. Zhu; C. O. Burchett; M. E. Choi; M. J. Glesby	2022	Plasma Cell-Free Mitochondrial DNA as a Marker of Geriatric Syndromes in Older Adults With HIV	J Acquir Immune Defic Syndr	90	4	456-462		Aug-01	10.1097/qai.0000000000002993
D. L. Jones; V. J. Rodriguez; M. L. Alcaide; A. Carrico; M. A. Fischl; N. E. Chichetto; C. J. Rodriguez; M. A. Welsch; R. Farah-Abraham; A. A. Adimora; G. D'Souza; M. H. Cohen; S. Shitole; D. Merenstein; J. Lazar	2020	Syndemic burden and systemic inflammation, HIV health status, and blood pressure among women with unsuppressed HIV viral loads among women living with HIV	Aids	34	13	1959-1963		Nov-01	10.1097/qad.0000000000002617
S. E. Karaoulanis; K. A. Rizouli; A. A. Rizoulis; N. V. Angelopoulos	2014	Lack of association of acute phase response proteins with hormone levels and antidepressant medication in perimenopausal depression	Bmc Psychiatry	14		8		Jun	10.1186/1471-244x-14-164
S. G. Kassaye; C. Wang; J. M. F. Ocampo; T. E. Wilson; K. Anastos; M. Cohen; R. M. Greenblatt; M. A. Fischl; I. Otofukun; A. Adimora; M. C. Kempf; G. B. Sharp; M. Young; M. Plankey	2019	Viremia Trajectories of HIV in HIV-Positive Women in the United States, 1994-2017	JAMA Netw Open	2	5	e193822	20190503	May-03	10.1001/jamanetworkopen.2019.3822
J. J. Kim-Chang; K. Donovan; M. S. Loop; S. Hong; B. Fischer; G. Venturi; P. A. Garvie; J. Kohn; H. J. Rendina; S. P. Woods; M. M. Goodenow; S. L. Nichols; J. W. Sleasman; H. I. V. Adolescent Med Trials Network	2019	Higher soluble CD14 levels are associated with lower visuospatial memory performance in youth with HIV	Aids	33	15	2363-2374		Dec	10.1097/qad.0000000000002371
K. W. Kooij; F. W. Wit; J. Schouten; M. van der Valk; M. H. Godfried; I. G. Stolte; M. Prins; J. Falutz; P. Reiss	2016	HIV infection is independently associated with frailty in middle-aged HIV type 1-infected individuals compared with similar but uninfected controls	Aids	30	2	241-50		Jan	10.1097/qad.0000000000000910
J. L. Kruse; R. Olmstead; G. Hellemann; E. C. Breen; S. J. Tye; J. B. O. Iii; B. Wade; E. Congdon; R. Espinoza; K. L. Narr; M. R. Irwin	2021	Interleukin-8 and lower severity of depression in females, but not males, with treatment-resistant depression	Journal of Psychiatric Research	140		350-356		Aug	10.1016/j.jpsychires.2021.06.009
J. L. Kruse; R. Olmstead; G. Hellemann; B. Wade; J. Jiang; M. M. Vasavada; J. O. Brooks; E. Congdon; R. Espinoza; K. L. Narr; M. R. Irwin	2020	Inflammation and depression treatment response to electroconvulsive therapy: Sex-specific role of interleukin-8	Brain Behavior and Immunity	89		59-66		Oct	10.1016/j.bbi.2020.05.069
J. L. Kruse; M. M. Vasavada; R. Olmstead; G. Hellemann; B. Wade; E. C. Breen; J. O. Brooks; E. Congdon; R. Espinoza; K. L. Narr; M. R. Irwin	2021	Depression treatment response to ketamine: sex-specific role of interleukin-8, but not other inflammatory markers	Translational Psychiatry	11	1	9		Mar	10.1038/s41398-021-01268-z
S. Lee; H. Oh; S. Kim; W. Park; S. Kwon; M. J. Lim; K. H. Jung; W. Seo	2022	Factors That Influence Sleep Disturbance and the Mediating Effects of Depression on Sleep Disturbance in Patients With Rheumatoid Arthritis	Orthopaedic Nursing	41	5	335-344		Sep-Oct	10.1097/nor.0000000000000880
A. J. Levine; S. Horvath; E. N. Miller; E. J. Singer; P. Shapshak; G. C. Baldwin; O. Martínez-Maza; M. D. Witt; P. Langfelder	2013	Transcriptome analysis of HIV-infected peripheral blood monocytes: gene transcripts and networks associated with neurocognitive functioning	J Neuroimmunol	265	01-Feb	96-105	20130926	Dec-15	10.1016/j.jneuroim.2013.09.016
A. C. Lim; A. D. Thames	2018	Differential relationships between cannabis consumption and sleep health as a function of HIV status	Drug Alcohol Depend	192		233-237	20180905	Nov-01	10.1016/j.drugalcdep.2018.07.026
J. Lookens; O. Tymejczyk; V. Rouzier; C. Smith; F. Preval; I. Joseph; R. J. Baptiste; J. Victor; P. Severe; S. Apollon; E. Dumont; G. Forestal; S. St Preux; V. Rivera; G. Seo; B. Charles; W. Ariste; J. Kingery; J. Devieux; S. Koenig; D. Nash; D. Fitzgerald; M. Safford; M. M. Deschamps; J. Pape; M. McNairy	2020	The Haiti cardiovascular disease cohort: study protocol for a population-based longitudinal cohort	BMC Public Health	20	1	1633	20201101	Nov-01	10.1186/s12889-020-09734-x
A. L. Lopresti; G. L. Maker; S. D. Hood; P. D. Drummond	2014	A review of peripheral biomarkers in major depression: The potential of inflammatory and oxidative stress biomarkers	Progress in Neuro-Psychopharmacology & Biological Psychiatry	48		102-111		Jan	10.1016/j.pnpbp.2013.09.017
H. D. Lu; P. J. Surkan; M. R. Irwin; G. J. Treisman; E. C. Breen; N. Sacktor; R. Stall; S. M. Wolinsky; L. P. Jacobson; A. G. Abraham	2019	Inflammation and Risk of Depression in HIV: Prospective Findings From the Multicenter AIDS Cohort Study	American Journal of Epidemiology	188	11	1994-2003		Nov	10.1093/aje/kwz190
H. N. Luma; B. C. Tchaleu; Y. N. Mapoure; E. Temfack; M. S. Doualla; M. P. Halle; H. A. Joko; S. Koulla-Shiro	2013	Toxoplasma encephalitis in HIV/AIDS patients admitted to the Douala general hospital between 2004 and 2009: a cross sectional study	BMC Res Notes	6		146	20130412	Apr-12	10.1186/1756-0500-6-146
C. Malone; N. D. Gupta; A. Kothari; E. Palacios; H. Neitzschman	2017	Radiology Case of the Month: Idiopathic CD4 Lymphocytopenia	J La State Med Soc	169	3	85-87	20170623	May-Jun
P. Martinez; A. C. Tsai; C. Muzoora; A. Kembabazi; S. D. Weiser; Y. Huang; J. E. Haberer; J. N. Martin; D. R. Bangsberg; P. W. Hunt	2014	Reversal of the Kynurenine pathway of tryptophan catabolism may improve depression in ART-treated HIV-infected Ugandans	J Acquir Immune Defic Syndr	65	4	456-62		Apr-01	10.1097/qai.0000000000000062
C. K. Mauck; J. J. Lai; D. H. Weiner; N. Chandra; R. N. Fichorova; C. S. Dezzutti; S. L. Hillier; D. F. Archer; M. D. Creinin; J. L. Schwartz; M. M. Callahan; G. F. Doncel	2013	Toward early safety alert endpoints: exploring biomarkers suggestive of microbicide failure	AIDS Res Hum Retroviruses	29	11	1475-86	20130830	Nov	10.1089/aid.2012.0345
R. C. McIntosh; R. Paul; L. C. Ndhlovu; M. Hidalgo; J. D. Lobo; M. Walker; C. M. Shikuma; K. J. Kallianpur	2018	Resting-state connectivity and spontaneous activity of ventromedial prefrontal cortex predict depressive symptomology and peripheral inflammation in HIV	Journal of Neurovirology	24	5	616-628		Oct	10.1007/s13365-018-0658-9
S. R. Mehta; J. E. Iudicello; J. Lin; R. J. Ellis; E. Morgan; O. Okwuegbuna; D. Cookson; M. Karris; R. Saloner; R. Heaton; I. Grant; S. Letendre	2021	Telomere length is associated with HIV infection, methamphetamine use, inflammation, and comorbid disease risk	Drug and Alcohol Dependence	221		7		Apr	10.1016/j.drugalcdep.2021.108639
P. Memiah; L. Nkinda; M. Majigo; F. Humwa; Z. T. Haile; K. Muthoka; A. Zuheri; A. Kamau; L. Ochola; G. Buluku	2021	Mental health symptoms and inflammatory markers among HIV infected patients in Tanzania	BMC Public Health	21	1	1113	20210610	Jun-10	10.1186/s12889-021-11064-5
J. S. Merlin; A. O. Westfall; S. L. Heath; B. R. Goodin; J. C. Stewart; R. E. Sorge; J. Younger	2017	Brief Report: IL-1β Levels Are Associated With Chronic Multisite Pain in People Living With HIV	J Acquir Immune Defic Syndr	75	4	e99-e103		Aug-01	10.1097/qai.0000000000001377
G. E. Miller; M. L. Murphy; R. Cashman; R. Ma; J. Ma; J. M. Arevalo; M. S. Kobor; S. W. Cole	2014	Greater inflammatory activity and blunted glucocorticoid signaling in monocytes of chronically stressed caregivers	Brain Behav Immun	41		191-9	20140602	Oct	10.1016/j.bbi.2014.05.016
S. Moidunny; M. A. Benneyworth; D. J. Titus; E. Beurel; U. Kolli; J. Meints; R. Jalodia; S. Ramakrishnan; C. M. Atkins; S. Roy	2020	Glycogen synthase kinase-3 inhibition rescues sex-dependent contextual fear memory deficit in human immunodeficiency virus-1 transgenic mice	Br J Pharmacol	177	24	5658-5676	20201123	Dec	10.1111/bph.15288
S. S. Mukerji; V. Misra; D. R. Lorenz; S. Chettimada; K. Keller; S. Letendre; R. J. Ellis; S. Morgello; R. A. Parker; D. Gabuzda	2021	Low Neuroactive Steroids Identifies a Biological Subtype of Depression in Adults with Human Immunodeficiency Virus on Suppressive Antiretroviral Therapy	J Infect Dis	223	9	1601-1611		May-20	10.1093/infdis/jiaa104
K. Musinguzi; A. Obuku; N. Nakasujja; H. Birabwa; J. Nakku; J. Levin; E. Kinyanda	2018	Association between major depressive disorder and pro-inflammatory cytokines and acute phase proteins among HIV-1 positive patients in Uganda	BMC Immunol	19	1	1	20180103	Jan-03	10.1186/s12865-017-0239-3
N. Musinguzi; J. Castillo-Mancilla; M. Morrow; H. Byakwaga; S. Mawhinney; T. H. Burdo; Y. Boum; C. Muzoora; B. M. Bwana; M. J. Siedner; J. N. Martin; P. W. Hunt; D. R. Bangsberg; J. E. Haberer	2019	Antiretroviral Therapy Adherence Interruptions Are Associated With Systemic Inflammation Among Ugandans Who Achieved Viral Suppression	Jaids-Journal of Acquired Immune Deficiency Syndromes	82	4	386-391		Dec	10.1097/qai.0000000000002148
C. L. Nemeth; E. R. Glasper; C. S. Harrell; S. A. Malviya; J. S. Otis; G. N. Neigh	2014	Meloxicam blocks neuroinflammation, but not depressive-like behaviors, in HIV-1 transgenic female rats	PLoS One	9	10	e108399	20141001		10.1371/journal.pone.0108399
N. H. Nguyen; E. N. Le; V. O. Mbah; E. B. Welsh; R. Daas; K. K. Spooner; J. L. Salemi; O. A. Olaleye; H. M. Salihu	2020	Opioid Use Among HIV-Positive Pregnant Women and the Risk for Maternal-Fetal Complications	South Med J	113	6	292-297		Jun	10.14423/smj.0000000000001105
N. Nobre; M. Pereira; R. P. Roine; H. Sintonen; J. Sutinen	2017	Factors associated with the quality of life of people living with HIV in Finland	AIDS Care	29	8	1074-1078	20170123	Aug	10.1080/09540121.2017.1281879
A. Norcini Pala; P. Steca; R. Bagrodia; L. Helpman; V. Colangeli; P. Viale; M. L. Wainberg	2016	Subtypes of depressive symptoms and inflammatory biomarkers: An exploratory study on a sample of HIV-positive patients	Brain Behav Immun	56		105-13	20160213	Aug	10.1016/j.bbi.2016.02.013
N. Ntuli; J. Wadula; F. Nakwa; R. Thomas; A. Van Kwawegen; L. Sepeng; K. Seake; D. Kgwadi; L. Sono; C. Ondongo-Ezhet; S. Velaphi	2021	Characteristics and Outcomes of Neonates With Blood Stream Infection Due to Listeria monocytogenes	Pediatr Infect Dis J	40	10	917-921		Oct-01	10.1097/inf.0000000000003213
C. O'Cleirigh; S. E. Valentine; M. Pinkston; D. Herman; C. A. Bedoya; J. R. Gordon; S. A. Safren	2015	The unique challenges facing HIV-positive patients who smoke cigarettes: HIV viremia, ART adherence, engagement in HIV care, and concurrent substance use	AIDS Behav	19	1	178-85		Jan	10.1007/s10461-014-0762-7
P. Pagliano; T. Ascione; M. A. Carleo; G. Boccia; F. De Caro; F. Tortora	2016	HIV positive patient with HSV-2 encephalitis: case report	Infez Med	24	3	245-9		Sep-01
A. N. Pala; P. Steca; R. Bagrodia; L. Helpman; V. Colangeli; P. Viale; M. L. Wainberg	2016	Subtypes of depressive symptoms and inflammatory biomarkers: An exploratory study on a sample of HIV-positive patients	Brain Behavior and Immunity	56		105-113		Aug	10.1016/j.bbi.2016.02.013
T. Pawlowski; M. Radkowski; K. Małyszczak; M. Inglot; M. Zalewska; J. Jablonska; T. Laskus	2014	Depression and neuroticism in patients with chronic hepatitis C: correlation with peripheral blood mononuclear cells activation	J Clin Virol	60	2	105-11	20140315	Jun	10.1016/j.jcv.2014.03.004
K. K. Pedersen; M. R. Eiersted; J. C. Gaardbo; M. Pedersen; J. Gerstoft; M. Troseid; S. D. Nielsen	2015	Lower Self-Reported Quality of Life in HIV-Infected Patients on cART and With Low Comorbidity Compared With Healthy Controls	J Acquir Immune Defic Syndr	70	1	16-22		Sep-01	10.1097/qai.0000000000000697
K. K. Pedersen; M. Pedersen; J. C. Gaardbo; A. Ronit; H. J. Hartling; H. Bruunsgaard; J. Gerstoft; H. Ullum; S. D. Nielsen	2013	Persisting Inflammation and Chronic Immune Activation but Intact Cognitive Function in HIV-Infected Patients After Long-Term Treatment With Combination Antiretroviral Therapy	Jaids-Journal of Acquired Immune Deficiency Syndromes	63	3	272-279		Jul	10.1097/QAI.0b013e318289bced
F. Pierre; L. S. Forman; M. Winter; D. Cheng; C. Ngabirano; N. Emenyonu; P. W. Hunt; Y. Huang; W. Muyindike; J. Samet; J. A. Hahn; K. So-Armah	2022	Alcohol Consumption and Tryptophan Metabolism Among People with HIV Prior to Antiretroviral Therapy Initiation: The Uganda ARCH Cohort Study	Alcohol Alcohol	57	2	219-225		Mar-12	10.1093/alcalc/agab033
K. Poudel-Tandukar; E. R. Berrone-Johnson; P. H. Palmer; K. C. Poudel	2014	C-reactive protein and depression in persons with Human Immunodeficiency Virus infection: The Positive Living with HIV (POLH) Study	Brain Behavior and Immunity	42		89-95		Nov	10.1016/j.bbi.2014.06.004
K. Poudel-Tandukar; C. S. Jacelon; E. R. Bertone-Johnson; P. H. Palmer; K. C. Poudel	2017	Serum albumin levels and depression in people living with Human Immunodeficiency Virus infection: a cross-sectional study	J Psychosom Res	101		38-43	20170803	Oct	10.1016/j.jpsychores.2017.08.005
T. M. Rawson; S. Dubb; A. Pozniak; W. P. Kelleher; S. Mandalia; B. Gazzard; T. J. Barber	2015	Assessing the role of peripheral CD8 T cells in neurocognitive impairment in HIV-infected men who have sex with men: data from the MSM Neurocog Study	Int J STD AIDS	26	2	128-32	20140422	Feb	10.1177/0956462414531934
D. J. Reis; S. S. Ilardi; M. S. Namekata; E. K. Wing; C. H. Fowler	2020	The depressogenic potential of added dietary sugars	Medical Hypotheses	134		8		Jan	10.1016/j.mehy.2019.109421
L. H. Rubin; S. A. Langenecker; K. L. Phan; S. M. Keating; G. N. Neigh; K. M. Weber; P. M. Maki	2020	Remitted depression and cognition in HIV: The role of cortisol and inflammation	Psychoneuroendocrinology	114		8		Apr	10.1016/j.psyneuen.2020.104609
N. A. Salem; H. H. Ahmed; H. A. Aglan; S. A. ElShebiney	2016	Nanofiber-expanded stem cells mitigate liver fibrosis: Experimental study	Tissue Cell	48	5	544-51	20160702	Oct	10.1016/j.tice.2016.06.005
J. M. Sales; E. L. Smearman; G. H. Brody; R. Milhausen; R. A. Philibert; R. J. Diclemente	2013	Factors associated with sexual arousal, sexual sensation seeking and sexual satisfaction among female African American adolescents	Sex Health	10	6	512-21		Dec	10.1071/sh13005
R. Saloner; M. Cherner; D. J. Grelotti; E. W. Paolillo; D. J. Moore; R. K. Heaton; S. L. Letendre; A. Kumar; I. Grant; R. J. Ellis	2020	Lower CSF homovanillic acid relates to higher burden of neuroinflammation and depression in people with HIV disease	Brain Behavior and Immunity	90		353-363		Nov	10.1016/j.bbi.2020.09.012
R. Saloner; E. W. Paolillo; R. K. Heaton; D. J. Grelotti; M. B. Stein; A. H. Miller; J. H. Atkinson; S. L. Letendre; R. J. Ellis; I. Grant; J. E. Iudicello; D. J. Moore	2021	Chronically elevated depressive symptoms interact with acute increases in inflammation to predict worse neurocognition among people with HIV	Journal of Neurovirology	27	1	160-167		Feb	10.1007/s13365-020-00925-1
R. Saloner; N. Savini; S. L. Letendre; D. J. Moore; J. L. Montoya	2022	Neopterin Relates to Lifetime Depression in Older Adults With HIV on Suppressive Antiretroviral Therapy	J Acquir Immune Defic Syndr	89	4	454-461		Apr-01	10.1097/qai.0000000000002883
D. Saylor; A. Kumar; G. Nakigozi; A. Anok; J. Batte; A. Kisakye; R. Mayanja; N. Nakasujja; K. R. Robertson; R. H. Gray; M. J. Wawer; C. A. Pardo; N. Sacktor	2019	Interleukin-6 is associated with mortality and neuropsychiatric outcomes in antiretroviral-naïve adults in Rakai, Uganda	J Neurovirol	25	6	735-740	20190604	Dec	10.1007/s13365-019-00759-6
C. M. Schutte; C. H. Van der Meyden; M. Kakaza; Z. Lockhat; E. Van der Walt	2019	Life-threatening Listeria meningitis: Need for revision of South African acute bacterial meningitis treatment guidelines	S Afr Med J	109	5	296-298	20190429	Apr-29	10.7196/SAMJ.2019.v109i5.13866
W. J. Scotton; A. Karim; S. Jacob	2019	Glutamate Receptor Antibodies in Autoimmune Central Nervous System Disease: Basic Mechanisms, Clinical Features, and Antibody Detection	Methods Mol Biol	1941		225-255			10.1007/978-1-4939-9077-1_15
H. Selander; F. Kjellgren; K. S. Sunnerhagen	2020	Self-perceived mobility in immigrants in Sweden living with the late effects of polio	Disabil Rehabil	42	22	3203-3208	20190323	Nov	10.1080/09638288.2019.1585488
R. Seng; M. Ghislain; P. M. Girard; L. Cotte; A. Meybeck; F. Raffi; S. Abgrall; Y. Yazdanpanah; C. Goujard; R. Dray-Spira; L. Meyer	2017	Sub-Saharan African migrants have slower initial CD4+ cell recovery after combined antiretroviral treatment initiation than French natives	Aids	31	9	1323-1332		Jun-01	10.1097/qad.0000000000001482
A. E. Smith; I. R. Molton; K. McMullen; M. P. Jensen	2015	Sexual Function, Satisfaction, and Use of Aids for Sexual Activity in Middle-Aged Adults with Long-Term Physical Disability	Top Spinal Cord Inj Rehabil	21	3	227-32	20150729	Summer	10.1310/sci2103-227
S. Spitsin; V. Pappa; A. Kinder; D. L. Evans; J. Rappaport; S. D. Douglas	2021	Effect of aprepitant on kynurenine to tryptophan ratio in cART treated and cART naive adults living with HIV	Medicine	100	23	5		Jun	10.1097/md.0000000000025313
P. Steinacker; M. Al Shweiki; P. Oeckl; H. Graf; A. C. Ludolph; C. Schonfeldt-Lecuona; M. Otto	2021	Glial fibrillary acidic protein as blood biomarker for differential diagnosis and severity of major depressive disorder	Journal of Psychiatric Research	144		54-58		Dec	10.1016/j.jpsychires.2021.09.012
J. C. Stewart; B. M. Polanka; K. A. So-Armah; J. R. White; S. K. Gupta; S. Kundu; C. C. H. Chang; M. S. Freiberg	2020	Associations of Total, Cognitive/Affective, and Somatic Depressive Symptoms and Antidepressant Use With Cardiovascular Disease-Relevant Biomarkers in HIV: Veterans Aging Cohort Study	Psychosomatic Medicine	82	5	461-470		Jun	10.1097/psy.0000000000000808
G. Stroffolini; G. Guastamacchia; S. Audagnotto; C. Atzori; M. Trunfio; M. Nigra; A. Di Stefano; G. Di Perri; A. Calcagno	2021	Low cerebrospinal fluid Amyloid-βeta 1-42 in patients with tuberculous meningitis	BMC Neurol	21	1	449	20211116	Nov-16	10.1186/s12883-021-02468-2
M. Tabasi; T. Anbara; S. D. Siadat; J. Kheirvari Khezerloo; F. Elyasinia; S. Bayanolhagh; S. A. Sadat Safavi; M. R. Yazdannasab; A. Soroush; S. Bouzari	2020	Socio-demographic Characteristics, Biochemical and Cytokine Levels in Bulimia Nervosa Candidates for Sleeve Gastrectomy	Arch Iran Med	23	1	23-30	20200101	Jan-01
R. Tao; X. R. Peng; X. Liu; L. J. Xu; J. W. Su; G. J. Lang; Y. Huang; B. Zhu	2022	Outcome of Lenalidomide Treatment for Cognitive Impairment Caused by Immune Reconstitution Inflammatory Syndrome in Patients with HIV-Related Cryptococcal Meningitis	Journal of Inflammation Research	15		5327-5336			10.2147/jir.S374333
G. R. Tapia; T. R. Glynn; C. Miller; J. A. Manuzak; C. A. Broedlow; A. McGaugh; E. M. Cherenack; J. A. Bauermeister; C. Grov; S. E. Dilworth; R. Parisi; D. Martinez; N. R. Klatt; A. W. Carrico	2021	Syndemics and preexposure prophylaxis are independently associated with rectal immune dysregulation in sexual minority men	Aids	35	8	1295-1300		Jul-01	10.1097/qad.0000000000002866
L. Townsend; A. H. Dyer; K. Jones; J. Dunne; A. Mooney; F. Gaffney; L. O'Connor; D. Leavy; K. O'Brien; J. Dowds; J. A. Sugrue; D. Hopkins; I. Martin-Loeches; C. N. Cheallaigh; P. Nadarajan; A. M. McLaughlin; N. M. Bourke; C. Bergin; C. O'Farrelly; C. Bannan; N. Conlon	2020	Persistent fatigue following SARS-CoV-2 infection is common and independent of severity of initial infection	Plos One	15	11	12		Nov	10.1371/journal.pone.0240784
M. Trunfio; W. Rugge; L. Mighetto; D. Vai; C. Atzori; M. Nigra; S. Domini; E. Borgogno; G. Guastamacchia; S. Bonora; G. Di Perri; A. Calcagno	2020	Dual antiretroviral therapies are effective and safe regimens in the central nervous system of neurologically symptomatic people living with HIV	Aids	34	13	1899-1906		Nov-01	10.1097/qad.0000000000002601
D. S. Tylee; J. Sun; J. L. Hess; M. A. Tahir; E. Sharma; R. Malik; B. B. Worrall; A. J. Levine; J. J. Martinson; S. Nejentsev; D. Speed; A. Fischer; E. Mick; B. R. Walker; A. Crawford; S. F. A. Grant; C. Polychronakos; J. P. Bradfield; P. M. A. Sleiman; H. Hakonarson; E. Ellinghaus; J. T. Elder; L. C. Tsoi; R. C. Trembath; J. N. Barker; A. Franke; A. Dehghan; S. V. Faraone; S. J. Glatt	2018	Genetic correlations among psychiatric and immune-related phenotypes based on genome-wide association data	Am J Med Genet B Neuropsychiatr Genet	177	7	641-657	20181016	Oct	10.1002/ajmg.b.32652
N. Vadaq; Y. Zhang; E. Meeder; L. Van de Wijer; M. H. Gasem; L. A. B. Joosten; M. G. Netea; Q. de Mast; V. Matzaraki; A. Schellekens; J. Y. Fu; A. J. van der Ven	2022	Microbiome-Related Indole and Serotonin Metabolites are Linked to Inflammation and Psychiatric Symptoms in People Living with HIV	International Journal of Tryptophan Research	15		13		Sep	10.1177/11786469221126888
A. N. Vaganova; R. Z. Murtazina; T. S. Shemyakova; A. D. Prjibelski; N. V. Katolikova; R. R. Gainetdinov	2021	Pattern of TAAR5 Expression in the Human Brain Based on Transcriptome Datasets Analysis	Int J Mol Sci	22	16		20210816	Aug-16	10.3390/ijms22168802
D. E. Vance; P. L. Fazeli; J. S. Grant; L. Z. Slater; J. L. Raper	2013	The role of neuroplasticity and cognitive reserve in aging with HIV: recommendations for cognitive protection and rehabilitation	J Neurosci Nurs	45	5	306-16		Oct	10.1097/JNN.0b013e31829d8b29
D. E. Vance; L. Lee; J. A. Muñoz-Moreno; S. Morrison; T. Overton; A. Willig; P. L. Fazeli	2019	Cognitive Reserve Over the Lifespan: Neurocognitive Implications for Aging With HIV	J Assoc Nurses AIDS Care	30	5	e109-e121		Sep-Oct	10.1097/jnc.0000000000000071
D. E. Vance; Y. Lee; D. S. Batey; W. Li; C. Chapman Lambert; S. R. Nakkina; J. N. Anderson; K. Triebel; J. Y. Byun; P. L. Fazeli	2022	Emerging directions of cognitive aging with HIV: practice and policy implications for social work	J Gerontol Soc Work	65	5	476-494	20210912	Jul	10.1080/01634372.2021.1978028
R. von Känel; N. T. Malan; M. Hamer; L. Malan	2015	Comparison of telomere length in black and white teachers from South Africa: the sympathetic activity and ambulatory blood pressure in Africans study	Psychosom Med	77	1	26-32		Jan	10.1097/psy.0000000000000123
L. Wang; J. H. Ma; W. Wu; Y. M. Fang; F. Liu; Q. S. Yang; X. Hu; X. J. Gu; Z. Y. He; D. Sun; L. B. Jin; X. X. Zhang	2022	Effect of aerobic exercise as a treatment on type 2 diabetes mellitus with depression-like behavior zebrafish	Life Sciences	300		13		Jul	10.1016/j.lfs.2022.120578
B. Williams; M. Ghosh; C. Boucher; F. Bushman; S. Carrington-Lawrence; R. G. Collman; S. Dandekar; Q. Dang; A. Malaspina; R. Paredes; C. Wilson; S. P. Cardoso; L. Lagenaur; J. Santos; C. Joy; A. Landay	2020	A Summary of the Fourth Annual Virology Education HIV Microbiome Workshop	AIDS Res Hum Retroviruses	36	5	349-356	20200309	May	10.1089/aid.2019.0197
J. K. Williams; D. A. Glover; G. E. Wyatt; K. Kisler; H. Liu; M. Zhang	2013	A sexual risk and stress reduction intervention designed for HIV-positive bisexual African American men with childhood sexual abuse histories	Am J Public Health	103	8	1476-84	20130613	Aug	10.2105/ajph.2012.301121
B. Wollenhaupt-Aguiar; D. Librenza-Garcia; G. Bristot; L. Przybylski; L. Stertz; R. K. Burque; K. M. Cereser; L. Spanemberg; M. A. Caldieraro; B. N. Frey; M. P. Fleck; M. Kauer-Sant'Anna; I. C. Passos; F. Kapczinski	2020	Differential biomarker signatures in unipolar and bipolar depression: A machine learning approach	Australian and New Zealand Journal of Psychiatry	54	4	393-401		Apr	10.1177/0004867419888027
S. P. Woods; M. Babicz; L. Shahani; G. D. Colpo; E. E. Morgan; A. L. Teixeira	2021	Brain-derived neurotrophic factor (BDNF) is associated with depressive symptoms in older adults with HIV disease	J Neurovirol	27	1	70-79	20201103	Feb	10.1007/s13365-020-00916-2
S. P. Woods; J. L. Thompson; M. A. Babicz; L. Shahani; G. D. Colpo; N. P. Rocha; E. E. Morgan; A. L. Teixeira	2022	Apathy is not associated with a panel of biomarkers in older adults with HIV disease	Journal of Psychosomatic Research	152		4		Jan	10.1016/j.jpsychores.2021.110666
B. Yadav; A. Rai; P. S. Mundada; R. Singhal; B. C. S. Rao; R. Rana; N. Srikanth	2021	Safety and efficacy of Ayurvedic interventions and Yoga on long term effects of COVID-19: A structured summary of a study protocol for a randomized controlled trial	Trials	22	1	378	20210603	Jun-03	10.1186/s13063-021-05326-1
Z. J. Zhou; C. Guille; E. Ogunrinde; R. Y. Liu; Z. W. Luo; A. Powell; W. Jiang	2018	Increased systemic microbial translocation is associated with depression during early pregnancy	Journal of Psychiatric Research	97		54-57		Feb	10.1016/j.jpsychires.2017.11.009
J. A. Zuñiga; M. L. Harrison; A. Henneghan; A. A. García; S. Kesler	2020	Biomarkers panels can predict fatigue, depression and pain in persons living with HIV: A pilot study	Appl Nurs Res	52		151224	20191226	Apr	10.1016/j.apnr.2019.151224
