# Supplementary material for: Depression and HIV: a scoping review in search of neuroimmune biomarkers
Source: Brain Commun. 2023 Aug 25;5(5):fcad231. doi: 10.1093/braincomms/fcad231 (PMC10489482; doi:10.1093/braincomms/fcad231)
Supplement: fcad231_Supplementary_Data [file fcad231_supplementary_data.zip › Supplementary File 4 - Full Text Screening.csv]

Author	Year	Title	Journal	Volume	Issue	Pages	Date	Month	DOI
S. A. Abdul-Aziz; M. L. Chong; M. McStea; P. L. Wong; S. Ponnampalavanar; I. Azwa; A. Kamarulzaman; S. B. Kamaruzzaman; R. Rajasuriar	2022	Significant Psychosocial Influence in Frail People Living with HIV Independent of Frailty Instrument Used	J Frailty Aging	11	2	190-198			10.14283/jfa.2021.48
A. M. Anderson; F. Bhondoekhan; D. Curanovic; M. A. Connelly; J. D. Otvos; W. S. Post; E. D. Michos; V. Stosor; A. Levine; E. Seaberg; A. M. Weinstein; J. T. Becker	2022	Higher Soluble CD163 in Blood Is Associated With Significant Depression Symptoms in Men With HIV	J Acquir Immune Defic Syndr	91	3	325-333		Nov-01	10.1097/qai.0000000000003063
M. Bekhbat; C. C. Mehta; S. D. Kelly; A. Vester; I. Ofotokun; J. Felger; G. Wingood; K. Anastos; D. R. Gustafson; S. Kassaye; J. Milam; B. Aouizerat; K. Weber; E. T. Golub; M. F. Moore; R. Diclemente; M. Fischl; M. C. Kempf; P. Maki; G. N. Neigh	2018	HIV and symptoms of depression are independently associated with impaired glucocorticoid signaling	Psychoneuroendocrinology	96		118-125	20180618	Oct	10.1016/j.psyneuen.2018.06.013
E. Cassol; V. Misra; S. Morgello; G. D. Kirk; S. H. Mehta; D. Gabuzda	2015	Altered Monoamine and Acylcarnitine Metabolites in HIV-Positive and HIV-Negative Subjects With Depression	J Acquir Immune Defic Syndr	69	1	18-28		May-01	10.1097/qai.0000000000000551
A. Chahine; T. Koru-Sengul; D. J. Feaster; S. E. Dilworth; M. H. Antoni; N. Klatt; M. E. Roach; S. Pallikkuth; M. Sharkey; J. Salinas; M. Stevenson; S. Pahwa; D. Fuchs; A. W. Carrico	2021	Blue Monday: Co-occurring Stimulant Use and HIV Persistence Predict Dysregulated Catecholamine Synthesis	J Acquir Immune Defic Syndr	86	3	353-360		Mar-01	10.1097/qai.0000000000002560
J. Daniels; A. Aldous; M. Pyra; Y. Xia; M. Juzumaite; M. Jais; S. Simmens; K. Murphy; T. N. Taylor; S. Kassaye; L. Benning; M. H. Cohen; K. M. Weber; M. Ghosh	2022	Lifetime sexual violence exposure in women compromises systemic innate immune mediators associated with HIV pathogenesis: A cross-sectional analysis	Womens Health	18		11		May	10.1177/17455057221099486
H. M. Derry; C. D. Johnston; C. O. Burchett; M. Brennan-Ing; S. Karpiak; Y. S. Zhu; E. L. Siegler; M. J. Glesby	2022	Links Between Inflammation, Mood, and Physical Function Among Older Adults With HIV	Journals of Gerontology Series B-Psychological Sciences and Social Sciences	77	1	50-60		Jan	10.1093/geronb/gbab027
H. M. Derry-Vick; C. D. Johnston; M. Brennan-Ing; C. O. Burchett; N. Glesby; Y. S. Zhu; E. L. Siegler; M. J. Glesby	2022	Pain Is Associated With Depressive Symptoms, Inflammation, and Poorer Physical Function in Older Adults With HIV	Psychosomatic Medicine	84	8	957-965		Oct	10.1097/psy.0000000000001119
N. Drivsholm; A. D. Knudsen; M. Faurholt-Jepsen; Ø. Midttun; M. Trøseid; D. M. Kirkegaard-Klitbo; P. M. Ueland; S. D. Nielsen; M. Gelpi	2021	Alterations in the Kynurenine Pathway of Tryptophan Metabolism Are Associated With Depression in People Living With HIV	J Acquir Immune Defic Syndr	87	2	e177-e181		Jun-01	10.1097/qai.0000000000002664
K. Falasca; M. Reale; C. Ucciferri; M. Di Nicola; G. Di Martino; C. D'Angelo; S. Coladonato; J. Vecchiet	2017	Cytokines, Hepatic Fibrosis, and Antiretroviral Therapy Role in Neurocognitive Disorders HIV Related	Aids Research and Human Retroviruses	33	3	246-253		Mar	10.1089/aid.2016.0138
M. Ghosh; J. Daniels; M. Pyra; M. Juzumaite; M. Jais; K. Murphy; T. N. Taylor; S. Kassaye; L. Benning; M. Cohen; K. Weber	2018	Impact of chronic sexual abuse and depression on inflammation and wound healing in the female reproductive tract of HIV-uninfected and HIV-infected women	PLoS One	13	6	e0198412	20180612		10.1371/journal.pone.0198412
J. A. Gold; M. Grill; J. Peterson; C. Pilcher; E. Lee; F. M. Hecht; D. Fuchs; C. T. Yiannoutsos; R. W. Price; K. Robertson; S. Spudich	2014	Longitudinal characterization of depression and mood states beginning in primary HIV infection	AIDS Behav	18	6	1124-32		Jun	10.1007/s10461-013-0688-5
J. M. Greeson; D. R. Gettes; S. Spitsin; B. Dubé; T. D. Benton; K. G. Lynch; S. D. Douglas; D. L. Evans	2016	The Selective Serotonin Reuptake Inhibitor Citalopram Decreases Human Immunodeficiency Virus Receptor and Coreceptor Expression in Immune Cells	Biol Psychiatry	80	1	33-9	20151110	Jul-01	10.1016/j.biopsych.2015.11.003
F. M. Hecht; J. T. Moskowitz; P. Moran; E. S. Epel; P. Bacchetti; M. Acree; M. E. Kemeny; W. B. Mendes; L. G. Duncan; H. Weng; J. A. Levy; S. G. Deeks; S. Folkman	2018	A randomized, controlled trial of mindfulness-based stress reduction in HIV infection	Brain Behav Immun	73		331-339	20180526	Oct	10.1016/j.bbi.2018.05.017
J. Hellmuth; D. Colby; V. Valcour; D. Suttichom; S. Spudich; J. Ananworanich; P. Prueksakaew; N. Sailasuta; I. Allen; L. L. Jagodzinski; B. Slike; D. Ochi; R. Paul	2017	Depression and Anxiety are Common in Acute HIV Infection and Associate with Plasma Immune Activation	AIDS Behav	21	11	3238-3246		Nov	10.1007/s10461-017-1788-4
D. L. Jones; V. J. Rodriguez; M. L. Alcaide; A. Carrico; M. A. Fischl; N. E. Chichetto; C. J. Rodriguez; M. A. Welsch; R. Farah-Abraham; A. A. Adimora; G. D'Souza; M. H. Cohen; S. Shitole; D. Merenstein; J. Lazar	2020	Syndemic burden and systemic inflammation, HIV health status, and blood pressure among women with unsuppressed HIV viral loads among women living with HIV	Aids	34	13	1959-1963		Nov-01	10.1097/qad.0000000000002617
H. D. Lu; P. J. Surkan; M. R. Irwin; G. J. Treisman; E. C. Breen; N. Sacktor; R. Stall; S. M. Wolinsky; L. P. Jacobson; A. G. Abraham	2019	Inflammation and Risk of Depression in HIV: Prospective Findings From the Multicenter AIDS Cohort Study	American Journal of Epidemiology	188	11	1994-2003		Nov	10.1093/aje/kwz190
P. Martinez; A. C. Tsai; C. Muzoora; A. Kembabazi; S. D. Weiser; Y. Huang; J. E. Haberer; J. N. Martin; D. R. Bangsberg; P. W. Hunt	2014	Reversal of the Kynurenine pathway of tryptophan catabolism may improve depression in ART-treated HIV-infected Ugandans	J Acquir Immune Defic Syndr	65	4	456-62		Apr-01	10.1097/qai.0000000000000062
R. C. McIntosh; R. Paul; L. C. Ndhlovu; M. Hidalgo; J. D. Lobo; M. Walker; C. M. Shikuma; K. J. Kallianpur	2018	Resting-state connectivity and spontaneous activity of ventromedial prefrontal cortex predict depressive symptomology and peripheral inflammation in HIV	Journal of Neurovirology	24	5	616-628		Oct	10.1007/s13365-018-0658-9
P. Memiah; L. Nkinda; M. Majigo; F. Humwa; Z. T. Haile; K. Muthoka; A. Zuheri; A. Kamau; L. Ochola; G. Buluku	2021	Mental health symptoms and inflammatory markers among HIV infected patients in Tanzania	BMC Public Health	21	1	1113	20210610	Jun-10	10.1186/s12889-021-11064-5
S. S. Mukerji; V. Misra; D. R. Lorenz; S. Chettimada; K. Keller; S. Letendre; R. J. Ellis; S. Morgello; R. A. Parker; D. Gabuzda	2021	Low Neuroactive Steroids Identifies a Biological Subtype of Depression in Adults with Human Immunodeficiency Virus on Suppressive Antiretroviral Therapy	J Infect Dis	223	9	1601-1611		May-20	10.1093/infdis/jiaa104
K. Musinguzi; A. Obuku; N. Nakasujja; H. Birabwa; J. Nakku; J. Levin; E. Kinyanda	2018	Association between major depressive disorder and pro-inflammatory cytokines and acute phase proteins among HIV-1 positive patients in Uganda	BMC Immunol	19	1	1	20180103	Jan-03	10.1186/s12865-017-0239-3
A. Norcini Pala; P. Steca; R. Bagrodia; L. Helpman; V. Colangeli; P. Viale; M. L. Wainberg	2016	Subtypes of depressive symptoms and inflammatory biomarkers: An exploratory study on a sample of HIV-positive patients	Brain Behav Immun	56		105-13	20160213	Aug	10.1016/j.bbi.2016.02.013
K. Poudel-Tandukar; E. R. Berrone-Johnson; P. H. Palmer; K. C. Poudel	2014	C-reactive protein and depression in persons with Human Immunodeficiency Virus infection: The Positive Living with HIV (POLH) Study	Brain Behavior and Immunity	42		89-95		Nov	10.1016/j.bbi.2014.06.004
K. Poudel-Tandukar; C. S. Jacelon; E. R. Bertone-Johnson; P. H. Palmer; K. C. Poudel	2017	Serum albumin levels and depression in people living with Human Immunodeficiency Virus infection: a cross-sectional study	J Psychosom Res	101		38-43	20170803	Oct	10.1016/j.jpsychores.2017.08.005
L. H. Rubin; S. A. Langenecker; K. L. Phan; S. M. Keating; G. N. Neigh; K. M. Weber; P. M. Maki	2020	Remitted depression and cognition in HIV: The role of cortisol and inflammation	Psychoneuroendocrinology	114		8		Apr	10.1016/j.psyneuen.2020.104609
R. Saloner; M. Cherner; D. J. Grelotti; E. W. Paolillo; D. J. Moore; R. K. Heaton; S. L. Letendre; A. Kumar; I. Grant; R. J. Ellis	2020	Lower CSF homovanillic acid relates to higher burden of neuroinflammation and depression in people with HIV disease	Brain Behavior and Immunity	90		353-363		Nov	10.1016/j.bbi.2020.09.012
R. Saloner; E. W. Paolillo; R. K. Heaton; D. J. Grelotti; M. B. Stein; A. H. Miller; J. H. Atkinson; S. L. Letendre; R. J. Ellis; I. Grant; J. E. Iudicello; D. J. Moore	2021	Chronically elevated depressive symptoms interact with acute increases in inflammation to predict worse neurocognition among people with HIV	Journal of Neurovirology	27	1	160-167		Feb	10.1007/s13365-020-00925-1
R. Saloner; N. Savini; S. L. Letendre; D. J. Moore; J. L. Montoya	2022	Neopterin Relates to Lifetime Depression in Older Adults With HIV on Suppressive Antiretroviral Therapy	J Acquir Immune Defic Syndr	89	4	454-461		Apr-01	10.1097/qai.0000000000002883
D. Saylor; A. Kumar; G. Nakigozi; A. Anok; J. Batte; A. Kisakye; R. Mayanja; N. Nakasujja; K. R. Robertson; R. H. Gray; M. J. Wawer; C. A. Pardo; N. Sacktor	2019	Interleukin-6 is associated with mortality and neuropsychiatric outcomes in antiretroviral-naïve adults in Rakai, Uganda	J Neurovirol	25	6	735-740	20190604	Dec	10.1007/s13365-019-00759-6
J. C. Stewart; B. M. Polanka; K. A. So-Armah; J. R. White; S. K. Gupta; S. Kundu; C. C. H. Chang; M. S. Freiberg	2020	Associations of Total, Cognitive/Affective, and Somatic Depressive Symptoms and Antidepressant Use With Cardiovascular Disease-Relevant Biomarkers in HIV: Veterans Aging Cohort Study	Psychosomatic Medicine	82	5	461-470		Jun	10.1097/psy.0000000000000808
M. Trunfio; W. Rugge; L. Mighetto; D. Vai; C. Atzori; M. Nigra; S. Domini; E. Borgogno; G. Guastamacchia; S. Bonora; G. Di Perri; A. Calcagno	2020	Dual antiretroviral therapies are effective and safe regimens in the central nervous system of neurologically symptomatic people living with HIV	Aids	34	13	1899-1906		Nov-01	10.1097/qad.0000000000002601
N. Vadaq; Y. Zhang; E. Meeder; L. Van de Wijer; M. H. Gasem; L. A. B. Joosten; M. G. Netea; Q. de Mast; V. Matzaraki; A. Schellekens; J. Y. Fu; A. J. van der Ven	2022	Microbiome-Related Indole and Serotonin Metabolites are Linked to Inflammation and Psychiatric Symptoms in People Living with HIV	International Journal of Tryptophan Research	15		13		Sep	10.1177/11786469221126888
J. K. Williams; D. A. Glover; G. E. Wyatt; K. Kisler; H. Liu; M. Zhang	2013	A sexual risk and stress reduction intervention designed for HIV-positive bisexual African American men with childhood sexual abuse histories	Am J Public Health	103	8	1476-84	20130613	Aug	10.2105/ajph.2012.301121
S. P. Woods; M. Babicz; L. Shahani; G. D. Colpo; E. E. Morgan; A. L. Teixeira	2021	Brain-derived neurotrophic factor (BDNF) is associated with depressive symptoms in older adults with HIV disease	J Neurovirol	27	1	70-79	20201103	Feb	10.1007/s13365-020-00916-2
S. P. Woods; J. L. Thompson; M. A. Babicz; L. Shahani; G. D. Colpo; N. P. Rocha; E. E. Morgan; A. L. Teixeira	2022	Apathy is not associated with a panel of biomarkers in older adults with HIV disease	Journal of Psychosomatic Research	152		4		Jan	10.1016/j.jpsychores.2021.110666
J. A. Zuñiga; M. L. Harrison; A. Henneghan; A. A. García; S. Kesler	2020	Biomarkers panels can predict fatigue, depression and pain in persons living with HIV: A pilot study	Appl Nurs Res	52		151224	20191226	Apr	10.1016/j.apnr.2019.151224
